# Supplementary material for: UDP-glucosyltransferase OsUGT75A promotes submergence tolerance during rice seed germination
Source: Nat Commun. 2023 Apr 21;14:2296. doi: 10.1038/s41467-023-38085-5 (PMC10121563; doi:10.1038/s41467-023-38085-5)
Supplement: Supplementary file 4 — Supplementary Data 1 [file 41467_2023_38085_MOESM4_ESM.xlsx]

## Sheet: Sheet1
Supplementary Data 1. Information of 245 rice accessions used for genome-wide association studies
ID	Sub-population	Accession Name	Country/Region of Origin	Coleoptile length (cm)
NSFTV8	TRJ	Asse Y Pung	Philippines	2.12308
NSFTV15	TEJ	Beonjo	South Korea	3.13077
NSFTV16	AROMATIC	Bico Branco	Brazil	0.366667
NSFTV17	IND	Binulawan	Philippines	1.54286
NSFTV18	AUS	BJ 1	India	2.55714
NSFTV21	IND	Byakkoku Y 5006 Seln	Australia	2.63077
NSFTV22	TRJ	Caawa/Fortuna 6-103-15	Taiwan	3.24667
NSFTV23	TRJ	Canella De Ferro	Brazil	1.3
NSFTV25	TRJ	Carolina Gold	United States	2.19286
NSFTV26	TRJ	Carolina Gold Sel	United States	2.38333
NSFTV27	TRJ	NSF-TV 27	Pakistan	1.8875
NSFTV29	IND	Chau	Vietnam	0.725
NSFTV30	IND	Chiem Chanh	Vietnam	1.54286
NSFTV31	TEJ	Chinese	China	2.73333
NSFTV32	TEJ	Chodongji	South Korea	2.79333
NSFTV33	AUS	Chuan 4	Taiwan	1.34
NSFTV34	IND	NSF-TV 34	India	0.7
NSFTV36	TEJ	CS-M3	United States-CA	1.5375
NSFTV39	ADMIX	NSF-TV 39	Bangladesh	1.27273
NSFTV41	ADMIX	Darmali	Nepal	1.30833
NSFTV43	IND	Dee Geo Woo Gen	Taiwan	1.77333
NSFTV44	AUS	Dhala Shaitta	Bangladesh	1.05
NSFTV46	TRJ	Dourado Agulha	Brazil	2.26923
NSFTV49	AUS	DV85	Bangladesh	1.4
NSFTV51	TEJ	Early Wataribune	Japan	2.33077
NSFTV53	AROMATIC	Firooz	Iran	1.1375
NSFTV56	TEJ	Geumobyeo	South Korea	1.6125
NSFTV57	IND	NSF-TV 57	Iran	1.48667
NSFTV58	AUS	Ghati Kamma Nangarhar	Afghanistan	0.816667
NSFTV60	ADMIX	Gotak Gatik	Indonesia	1.92857
NSFTV62	TEJ	Gyehwa 3	South Korea	3.34615
NSFTV65	TRJ	Honduras	Honduras	2.20714
NSFTV67	TEJ	Hu Lo Tao	China	1.29231
NSFTV69	TRJ	IAC 25	Brazil	1.93333
NSFTV70	TRJ	Iguape Cateto	Haiti	1.9
NSFTV71	IND	IR 36	Philippines	1.075
NSFTV72	IND	IR 8	Philippines	0.922222
NSFTV73	TRJ	IRAT 177	French Guiana	2.625
NSFTV74	IND	IRGA 409	Brazil	1.11429
NSFTV75	TRJ	Jambu	Indonesia	1.58333
NSFTV76	IND	Jaya	India	1.3
NSFTV77	IND	JC149	India	0.516667
NSFTV78	AUS	Jhona 349	India	0.5
NSFTV79	TEJ	Jouiku 393G	Japan	0.675
NSFTV80	ADMIX	K 65	Suriname	0.723077
NSFTV81	AUS	Kalamkati	India	0.525
NSFTV84	TRJ	Kaniranga	Indonesia	1.98
NSFTV90	IND	Kiang-Chou-Chiu	Taiwan	0.8125
NSFTV91	TEJ	Kibi	Japan	2.01111
NSFTV94	TEJ	Koshihikari	Japan	2.31667
NSFTV96	ADMIX	KU115	Thailand	1.59286
NSFTV98	TRJ	L-202	United States_CA	2.05
NSFTV100	ADMIX	Lacrosse	United States	2.6
NSFTV101	TRJ	Lemont	United States	2.04286
NSFTV102	IND	Leung Pratew	Thailand	1.6
NSFTV103	TEJ	Luk Takhar	Afghanistan	2.41429
NSFTV105	AUS	Mehr	Iran	1.88333
NSFTV106	IND	Ming Hui	China	1.54615
NSFTV107	TRJ	NSF-TV 107	Bangladesh	1.07
NSFTV108	TRJ	Moroberekan	Guinea	2.24
NSFTV114	ADMIX	Nova	United States	2.95333
NSFTV116	TRJ	NSF-TV 116	Pakistan	2.78462
NSFTV117	IND	O-Luen-Cheung	Taiwan	1.17857
NSFTV120	TRJ	OS6	Nigeria	1.95
NSFTV121	TEJ	Ostiglia	Argentina	1.12857
NSFTV122	TRJ	Padi Kasalle	Indonesia	1.00667
NSFTV124	AROMATIC	Pankhari 203	India	2.25385
NSFTV125	IND	Pao-Tou-Hung	China	1.37857
NSFTV128	ADMIX	Pato De Gallinazo	Australia	2.775
NSFTV129	IND	Peh-Kuh	Taiwan	1.35333
NSFTV130	IND	Peh-Kuh-Tsao-Tu	Taiwan	2.19333
NSFTV131	AUS	Phudugey	Bhutan	2
NSFTV132	IND	Rathuwee	Sri Lanka	1.50714
NSFTV134	TEJ	Romeo	Italy	0.966667
NSFTV139	TRJ	S4542A3-49B-2B12	United States	2.28889
NSFTV140	ADMIX	Saturn	United States	3.30769
NSFTV143	TEJ	Shinriki	Japan	2.93571
NSFTV147	TRJ	Sinampaga Selection	Philippines	2.2
NSFTV149	TRJ	Sinaguing	Philippines	2.15
NSFTV150	TRJ	Sultani	Egypt	3.16923
NSFTV151	TEJ	Suweon	Korea	1.00667
NSFTV152	AUS	T 1	India	0.926667
NSFTV153	AUS	T26	India	0.43
NSFTV154	TEJ	Ta Hung Ku	China	1.54615
NSFTV155	TEJ	Ta Mao Tsao	China	1.64444
NSFTV157	TEJ	Tainan Iku 487	Taiwan	3.12143
NSFTV160	AROMATIC	NSF-TV 160	Iran	0.777778
NSFTV161	IND	TeQing	China	2.67333
NSFTV163	IND	Taducan	Philippines	1.51429
NSFTV165	TRJ	Trembese	Indonesia	2.79167
NSFTV169	TEJ	WC 6	China	1.65
NSFTV173	TEJ	Nipponbare	Japan	3.3
NSFTV174	TRJ	Azucena	Philippines	2.89167
NSFTV176	TRJ	583	Ecuador	1.9875
NSFTV177	TEJ	24869	France	2.12222
NSFTV180	TEJ	Benllok	Peru	1.88889
NSFTV182	ADMIX	Blue Rose Supreme	United States	1.12727
NSFTV183	TRJ	Boa Vista	El Salvador	3.81333
NSFTV184	TEJ	Bombon	Spain	1.71429
NSFTV185	TRJ	British Honduras Creole	Belize	2.8
NSFTV186	TEJ	Bul Zo	South Korea	3.475
NSFTV187	TRJ	C57-5043	United States	2.5125
NSFTV188	TRJ	Coppocina	Bulgaria	2.28
NSFTV189	IND	Criollo La Fria	Venezuela	2.21429
NSFTV195	TRJ	IRAT 13	Cote D'Ivoire	1.87
NSFTV198	TRJ	Leah	Bulgaria	1.94667
NSFTV199	TRJ	NSF-TV 199	Bolivia	2.35
NSFTV200	AUS	P 737	Pakistan	1.17143
NSFTV201	TRJ	Pate Blanc Mn 1	Cote D'Ivoire	2.70769
NSFTV203	IND	Radin Ebos 33	Malaysia	2.39333
NSFTV204	TEJ	Razza 77	Italy	1.05385
NSFTV208	IND	SLO 17	India	1.3
NSFTV209	IND	Tchibanga	Gabon	2.00714
NSFTV214	TRJ	WC 4419	Honduras	2.54444
NSFTV215	TRJ	WC 4443	Bolivia	3.08889
NSFTV217	ADMIX	YRL-1	Australia	2.3
NSFTV218	ADMIX	PI 298967-1	Australia	2.28182
NSFTV221	AROMATIC	Sadri Belyi	Azerbaijan	2.92
NSFTV222	IND	Paraiba Chines Nova	Brazil	2.97333
NSFTV223	TRJ	Priano Guaira	Brazil	1.84
NSFTV226	TRJ	IRAT 44	Burkina Faso	2.06923
NSFTV227	ADMIX	Riz Local	Burkina Faso	1.63636
NSFTV228	AUS	CA 902/B/2/1	Chad	1.77333
NSFTV231	IND	Hunan Early Dwarf No. 3	China	2.72
NSFTV236	ADMIX	WC 521	China	2.03
NSFTV239	TRJ	WAB 502-13-4-1	Cote D'Ivoire	2.57143
NSFTV240	TRJ	WAB 501-11-5-1	Cote D'Ivoire	1.3
NSFTV241	IND	ECIA76-S89-1	Cuba	1.21429
NSFTV242	TRJ	27	Dominican Republic	2.22857
NSFTV244	ADMIX	Arabi	Egypt	1.775
NSFTV247	TEJ	Desvauxii	Former Soviet Union	1.83571
NSFTV248	TEJ	Caucasica	Former Soviet Union	2.15333
NSFTV249	ADMIX	Pirinae 69	Former Yugoslavia	0.293333
NSFTV250	TEJ	Bulgare	France	1.5125
NSFTV251	TRJ	H256-76-1-1-1	Argentina	2.13571
NSFTV256	TEJ	Romanica	Hungary	2.88333
NSFTV257	TEJ	Agusita	Hungary	1.85556
NSFTV260	AROMATIC	NSF-TV 260	Iran	1.66
NSFTV262	AUS	Halwa Gose Red	Iraq	0.385714
NSFTV263	TEJ	Maratelli	Italy	1.9125
NSFTV264	ADMIX	Baldo	Italy	0.481818
NSFTV266	ADMIX	Hiderisirazu	Japan	3.33333
NSFTV267	TEJ	Hatsunishiki	Japan	2.71429
NSFTV271	ADMIX	M. Blatec	Macedonia	0.336364
NSFTV272	ADMIX	923	Madagascar	0.0538462
NSFTV274	TRJ	Padi Pagalong	Malaysia	1.64615
NSFTV275	TEJ	Sri Malaysia Dua	Malaysia	2.14
NSFTV276	AUS	Kaukau	Mali	0.266667
NSFTV277	TEJ	Gambiaka Sebela	Mali	0.02
NSFTV278	ADMIX	C1-6-5-3	Mexico	1.18462
NSFTV279	TEJ	Kon Suito	Mongolia	2
NSFTV283	TEJ	Chibica	Mozambique	1.26154
NSFTV284	IND	IR-44595	Nepal	0.0166667
NSFTV285	TRJ	Tox 782-20-1	Nigeria	1.48
NSFTV288	TEJ	Italica Carolina	Poland	0.891667
NSFTV292	TEJ	Stegaru 65	Romania	1.03636
NSFTV293	ADMIX	TOg 7178	Senegal	1.50909
NSFTV296	TEJ	Dosel	Spain	0.05
NSFTV297	TEJ	Bahia	Spain	0.857143
NSFTV299	IND	SML 242	Suriname	0.611111
NSFTV300	TEJ	Sml Kapuri	Suriname	1.01667
NSFTV304	IND	519	Uruguay	1.54667
NSFTV305	ADMIX	Doble Carolina Rinaldo Barsani	Uruguay	0.813333
NSFTV307	TEJ	Uzbekskij 2	Uzbekistan	0.591667
NSFTV308	TRJ	Llanero 501	Venezuela	3.64
NSFTV309	TRJ	Manzano	Zaire	2.98571
NSFTV311	TEJ	56-122-23	Thailand	1.54286
NSFTV314	AUS	CTG 1516	Bangladesh	1.675
NSFTV315	IND	Dawebyan	Myanmar	2.35
NSFTV316	AUS	DD 62	Bangladesh	1.2
NSFTV317	AUS	DJ 123	Bangladesh	2.49167
NSFTV318	AUS	DJ 24	Bangladesh	1.54444
NSFTV319	AUS	DK 12	Bangladesh	0.336364
NSFTV320	AUS	DM 43	Bangladesh	2.08571
NSFTV321	AUS	DM 56	Bangladesh	1.63333
NSFTV322	AUS	DM 59	Bangladesh	1.65385
NSFTV323	AUS	DNJ 140	Bangladesh	1.83846
NSFTV324	AUS	DV 123	Bangladesh	1.46667
NSFTV326	AUS	Ghorbhai	Bangladesh	1.57
NSFTV328	AUS	Jamir	Bangladesh	2.71333
NSFTV330	AUS	Khao Pahk Maw	Thailand	1.84667
NSFTV334	TEJ	Lomello	Thailand	0.871429
NSFTV335	ADMIX	Okshitmayin	Myanmar	2.68667
NSFTV337	IND	Sabharaj	Bangladesh	2.37
NSFTV338	TEJ	Sitpwa	Myanmar	1.23333
NSFTV339	IND	Yodanya	Myanmar	2.22143
NSFTV340	ADMIX	Berenj	Afghanistan	4.09231
NSFTV341	AUS	Shirkati	Afghanistan	1.5
NSFTV342	TRJ	Cenit	Argentina	3.08667
NSFTV344	ADMIX	Habiganj Boro 6	Bangladesh	1.23571
NSFTV350	TRJ	Ligerito	Colombia	1.26364
NSFTV352	TRJ	Guatemala 1021	Guatemala	3.30667
NSFTV353	AUS	ARC 10376	India	1.48667
NSFTV355	TEJ	ASD 1	India	2.05
NSFTV357	AUS	9524	India	0.188889
NSFTV359	AUS	Surjamkuhi	India	0.285714
NSFTV360	AUS	PTB 30	India	0.146667
NSFTV363	TEJ	Edomen Scented	Japan	2.49231
NSFTV364	ADMIX	Rikuto Norin 21	Japan	2.15556
NSFTV365	TEJ	Shirogane	Japan	2.58667
NSFTV367	ADMIX	Sanbyang-Daeme	Korea	1.81818
NSFTV368	TEJ	Deokjeokjodo	Korea	2.20909
NSFTV370	AUS	Coarse	Pakistan	2.79231
NSFTV371	AUS	Santhi Sufaid	Pakistan	2.16667
NSFTV372	AUS	Sufaid	Pakistan	1.2
NSFTV373	AROMATIC	Lambayeque 1	Peru	1.00667
NSFTV375	TRJ	Upland	PONAPE ISLAND	1.65714
NSFTV377	TRJ	PR 304	Puerto Rico	2.29333
NSFTV379	TRJ	Wanica	Suriname	2.83571
NSFTV380	TEJ	Tainan-Iku No. 512	Taiwan	2.66923
NSFTV381	TRJ	325	Taiwan	2.61429
NSFTV384	TRJ	318	TURKEY	2.43077
NSFTV385	IND	Nira	United States	2.35333
NSFTV386	ADMIX	Palmyra	United States	3.06154
NSFTV387	ADMIX	M-202	United States-CA	1.71538
NSFTV388	ADMIX	Nortai	United States	2.14444
NSFTV389	ADMIX	CI 11011	United States	2.02143
NSFTV390	ADMIX	CI 11026	United States	1.72
NSFTV391	TRJ	Della	United States	2.3
NSFTV392	TRJ	Edith	United States	2.55714
NSFTV394	TRJ	Lady Wright Seln	United States	2.11818
NSFTV395	TRJ	OS 6 (WC 10296)	Zaire	2.3
NSFTV397	TRJ	Cybonnet	United States	2.61333
NSFTV616	IND	RT0034	United States	1.36
NSFTV618	ADMIX	Pecos	United States	2.27
NSFTV619	TRJ	Rosemont	United States	2.1
NSFTV620	IND	Jasmine85	Philippines	0.955556
NSFTV621	TRJ	LaGrue	United States	2.88
NSFTV622	ADMIX	Bengal	United States	2.25
NSFTV624	TRJ	Kaybonnet	United States	2.29333
NSFTV625	TRJ	Katy	United States	2.62857
NSFTV627	ADMIX	Early	United States	0.00666667
NSFTV628	TRJ	Jefferson	United States	2.64
NSFTV629	ADMIX	Panda	United States	1.8
NSFTV630	TRJ	Saber	United States	3.10769
NSFTV633	IND	Jing 185-7	China	0.515385
NSFTV634	IND	Rondo (4484-1693)	China	1.42857
NSFTV635	TRJ	Azucena	Philipppines	2.20909
NSFTV636	IND	Sadu Cho	Korea	2.09333
NSFTV641	TEJ	Tainung 67	Taiwan	2.29286
NSFTV642	IND	Zhenshan 97B	China	1.9375
NSFTV643	IND	Minghui 63	China	0.8
NSFTV644	IND	IR64	Philippines	1.87692
NSFTV647	TRJ	Cypress	United States	2.26667
NSFTV651	AUS	Dular	India	1.52308
