# Supplementary material for: UDP-glucosyltransferase OsUGT75A promotes submergence tolerance during rice seed germination
Source: Nat Commun. 2023 Apr 21;14:2296. doi: 10.1038/s41467-023-38085-5 (PMC10121563; doi:10.1038/s41467-023-38085-5)
Supplement: Supplementary file 5 — Supplementary Data 2 [file 41467_2023_38085_MOESM5_ESM.xlsx]

## Sheet: Sheet1
Supplementary Data 2. Information of SNPs used for haplotype analysis
rs#	SNP-11.14383693.	SNP-11.14383769.	SNP-11.14383900.	SNP-11.14384128.	SNP-11.14385351.	SNP-11.14386679.
alleles	G/A	A/G	G/C	A/G	A/G	G/A
chrom	11	11	11	11	11	11
position	14847380	14847456	14847587	14847815	14849038	14850366
NSFTV231	GG	AA	GG	GG	GG	AA
NSFTV236	GG	AA	GG	AA	AA	GG
NSFTV49	GG	NN	GG	AA	GG	AA
NSFTV260	GG	AA	GG	AA	GG	AA
NSFTV44	GG	AA	GG	AA	GG	AA
NSFTV46	GG	AA	GG	AA	AA	GG
NSFTV239	GG	AA	GG	AA	AA	GG
NSFTV41	GG	AA	GG	AA	GG	AA
NSFTV43	GG	AA	GG	GG	GG	AA
NSFTV117	GG	AA	GG	AA	GG	AA
NSFTV330	GG	AA	GG	AA	GG	AA
NSFTV139	GG	AA	GG	AA	AA	GG
NSFTV335	GG	AA	GG	AA	AA	GG
NSFTV334	GG	AA	CC	AA	GG	AA
NSFTV134	GG	AA	CC	AA	GG	AA
NSFTV339	AA	AA	GG	AA	GG	AA
NSFTV338	GG	AA	GG	AA	AA	GG
NSFTV131	GG	AA	GG	AA	GG	AA
NSFTV130	GG	AA	GG	GG	GG	AA
NSFTV132	AA	AA	GG	AA	GG	AA
NSFTV114	GG	AA	GG	AA	AA	GG
NSFTV182	GG	AA	GG	AA	AA	GG
NSFTV636	GG	AA	GG	GG	GG	AA
NSFTV634	GG	AA	GG	GG	GG	AA
NSFTV266	GG	AA	GG	AA	AA	GG
NSFTV633	AA	AA	GG	AG	GG	AA
NSFTV630	GG	AA	GG	AA	AA	GG
NSFTV651	GG	AA	GG	AA	GG	AA
NSFTV79	GG	AA	GG	AA	NN	GG
NSFTV78	GG	NN	GG	GG	GG	AA
NSFTV227	GG	AA	GG	AA	GG	AA
NSFTV226	GG	AA	GG	AA	AA	GG
NSFTV221	GG	AA	GG	NN	AA	AG
NSFTV223	GG	AA	GG	AA	AA	GG
NSFTV222	GG	AA	GG	GG	GG	AA
NSFTV71	AA	AA	GG	AA	GG	AA
NSFTV70	GG	AA	GG	AA	GA	GG
NSFTV73	GG	AA	GG	AA	AA	GG
NSFTV72	AA	AA	GG	AA	GG	AA
NSFTV75	GG	AA	GG	AA	AA	GG
NSFTV74	AA	AA	GG	AA	GG	AA
NSFTV77	GG	AA	GG	GG	GG	AA
NSFTV76	GG	AA	GG	GG	GG	AA
NSFTV307	GG	AA	GG	AA	NN	GG
NSFTV304	GG	AA	GG	GG	GG	AA
NSFTV305	GG	AA	CC	AA	GG	AA
NSFTV300	GG	AA	CC	AA	GG	AA
NSFTV187	GG	AA	GG	AA	AA	GG
NSFTV308	GG	AA	GG	AA	AA	GG
NSFTV309	GG	AA	GG	AA	AA	GG
NSFTV621	GG	AA	GG	AA	AA	GG
NSFTV620	AA	AA	GG	AA	GG	AA
NSFTV622	AA	AA	GG	AA	GG	AA
NSFTV625	GG	AA	GG	AA	AA	GG
NSFTV624	GG	AA	GG	AA	AA	GG
NSFTV388	GG	AA	GG	AA	AA	GG
NSFTV389	GG	AA	GG	AA	AA	GG
NSFTV140	GG	AA	GG	AA	AA	GG
NSFTV628	GG	AA	GG	AA	AA	GG
NSFTV384	GG	AA	GG	AA	AA	GG
NSFTV385	GG	AA	GG	GG	GG	AA
NSFTV380	GG	AA	GG	AA	AA	GG
NSFTV147	GG	AA	GG	AA	AA	GG
NSFTV67	GG	AA	GG	AA	GG	AA
NSFTV65	GG	AA	GG	AA	AA	GG
NSFTV62	GG	AA	GG	AA	AA	GG
NSFTV122	GG	AA	GG	GG	GG	AA
NSFTV60	GG	NN	GG	AA	AA	GG
NSFTV69	GG	AA	GG	AA	AA	GG
NSFTV319	GG	NN	GG	AA	GG	AA
NSFTV318	GG	GG	GG	AA	GG	AA
NSFTV311	GG	AA	GG	AA	AA	GG
NSFTV315	GG	AA	GG	GG	GG	AA
NSFTV314	GG	AA	GG	AA	GG	AA
NSFTV317	GG	AA	GG	AA	GG	AA
NSFTV316	GG	AA	GG	AA	GG	AA
NSFTV250	GG	AA	GG	AA	AA	GG
NSFTV251	GG	AA	GG	AA	AA	GG
NSFTV256	GG	GG	GG	AA	AA	GG
NSFTV257	GG	AA	GG	AA	AA	GG
NSFTV391	GG	AA	GG	AA	AA	GG
NSFTV390	GG	AA	GG	AA	AA	GG
NSFTV392	GG	AA	GG	AA	AA	GG
NSFTV395	GG	AA	GG	AA	AA	GG
NSFTV394	GG	AA	GG	AA	AA	GG
NSFTV397	GG	AA	GG	AA	AA	GG
NSFTV153	GG	AA	GG	AA	GG	AA
NSFTV152	GG	NN	GG	AA	GG	AA
NSFTV151	GG	AA	GG	AA	GG	AA
NSFTV150	GG	AA	GG	AA	AA	GG
NSFTV157	GG	AA	GG	AA	AA	GG
NSFTV155	GG	AA	GG	AA	AA	GG
NSFTV154	GG	AA	CC	AA	GG	AA
NSFTV17	AA	AA	GC	AA	GG	AA
NSFTV627	GG	AA	GG	AA	GA	GG
NSFTV15	GG	AA	GG	AA	AA	GG
NSFTV18	GG	AA	GG	AA	GG	AA
NSFTV386	GG	AA	GG	AA	AA	GG
NSFTV368	GG	AA	GG	AA	AA	GG
NSFTV8	GG	AA	GG	AA	AA	GG
NSFTV387	GG	AA	GG	AA	AA	GG
NSFTV364	GG	AA	GG	AA	AA	GG
NSFTV337	GG	AA	GG	GG	GG	AA
NSFTV367	GG	AA	GG	AA	AA	GG
NSFTV360	GG	NN	GG	AA	GG	AA
NSFTV363	GG	AA	GG	AA	AA	GG
NSFTV242	GG	AA	GG	AA	AA	GG
NSFTV241	AA	AA	GG	AA	GG	AA
NSFTV98	GG	AA	GG	AA	AA	GG
NSFTV247	GG	AA	GG	AA	NN	GG
NSFTV244	GG	AA	GG	AA	AA	GG
NSFTV249	AA	AA	GG	AA	GG	AA
NSFTV248	GG	NN	CC	AA	GG	AA
NSFTV96	GG	AA	GG	AA	NN	GG
NSFTV94	GG	AA	GG	AA	AA	GG
NSFTV647	GG	AA	GG	AG	NN	GG
NSFTV619	GG	AA	GG	AA	AA	GG
NSFTV644	GG	AA	GC	GG	GG	AA
NSFTV643	AA	NN	GG	AA	GG	AA
NSFTV642	AA	AA	GG	AA	GG	AA
NSFTV641	GG	AA	GG	AA	AA	GG
NSFTV169	GG	AA	NN	AA	AA	GG
NSFTV381	GG	AA	GG	AA	AA	GG
NSFTV163	GG	AA	GG	GG	GG	AA
NSFTV228	GG	NN	GG	AA	GG	AA
NSFTV161	AA	AA	GG	AA	GG	AA
NSFTV84	GG	AA	GG	AA	AA	GG
NSFTV208	GG	AA	GG	GG	GG	AA
NSFTV263	GG	AA	GG	AA	AA	GG
NSFTV379	GG	AA	GG	AA	AA	GG
NSFTV365	GG	AA	GG	AA	AA	GG
NSFTV377	GG	AA	GG	AA	AA	GG
NSFTV375	GG	AA	GG	AA	AA	GG
NSFTV373	GG	AA	GG	AA	GG	AA
NSFTV372	GG	GG	GG	AA	GG	AA
NSFTV371	GG	GG	GG	GG	GG	AA
NSFTV370	GG	NN	GG	AA	GG	AA
NSFTV276	GG	AA	GG	AA	GG	AA
NSFTV277	GG	AA	CC	AA	GG	AA
NSFTV274	GG	AA	GG	AA	AA	GG
NSFTV275	GG	AA	GG	AA	AA	GG
NSFTV272	GG	NN	GC	AA	NN	AA
NSFTV271	GG	AA	CC	AA	GG	AA
NSFTV80	GG	NN	GG	AA	AA	GG
NSFTV81	GG	GG	GG	AA	GG	AA
NSFTV149	GG	AA	GG	AA	AA	GG
NSFTV278	AA	AA	GG	AA	GG	AA
NSFTV279	GG	AA	GG	AG	AA	AG
NSFTV173	GG	AA	GG	AA	AA	GG
NSFTV174	GG	AA	GG	AA	AA	GG
NSFTV177	GG	AA	GG	AA	AA	GG
NSFTV143	GG	AA	GG	AA	AA	GG
NSFTV200	GG	GG	GG	AA	GG	AA
NSFTV39	GG	GG	GG	AA	NN	AA
NSFTV34	GG	AA	GG	GG	GG	AA
NSFTV36	GG	AA	GG	AA	AA	GG
NSFTV31	GG	AA	GG	AA	GA	GG
NSFTV30	GG	AA	GG	GG	GG	AA
NSFTV33	GG	NN	GG	AA	GG	AA
NSFTV32	GG	AA	GG	AA	AA	GG
NSFTV342	GG	AA	GG	AA	AA	GG
NSFTV340	GG	AA	GG	AA	AA	GG
NSFTV240	GG	AA	GG	AA	AA	GG
NSFTV188	GG	AA	GG	AA	AA	GG
NSFTV189	AA	AA	GG	AA	GG	AA
NSFTV344	GG	AA	GG	AA	GG	AA
NSFTV125	AA	AA	GG	AA	GG	AA
NSFTV184	GG	AA	GG	AA	AA	GG
NSFTV185	GG	AA	GG	AA	AA	GG
NSFTV186	GG	AA	GG	AA	AA	GG
NSFTV262	GG	AA	GG	AA	GG	AA
NSFTV180	GG	AA	GG	AA	AA	GG
NSFTV264	GG	AA	CC	AA	GG	AA
NSFTV267	GG	AA	GG	AA	AA	GG
NSFTV183	GG	AA	GG	AA	AA	GG
NSFTV355	GG	AA	GG	AA	AA	GG
NSFTV635	GG	AA	GG	AA	AA	GG
NSFTV322	GG	AA	GG	AA	GG	AA
NSFTV357	GG	AA	GG	AA	GG	AA
NSFTV105	GG	AA	GG	AA	GG	AA
NSFTV106	AA	AA	GG	AA	GG	AA
NSFTV107	GG	AA	GG	AA	NN	GG
NSFTV100	GG	NN	GG	AA	AA	GG
NSFTV101	GG	AA	GG	AA	AA	GG
NSFTV102	GG	AA	GG	GG	GG	AA
NSFTV103	GG	AA	GG	AA	AA	GG
NSFTV108	GG	AA	GG	AA	AA	GG
NSFTV91	GG	AA	GG	AA	AA	GG
NSFTV323	GG	AA	GG	AA	GG	AA
NSFTV29	GG	AA	GG	GG	GG	AA
NSFTV198	GG	AA	GG	GG	GG	AA
NSFTV199	GG	AA	GG	AA	AA	GG
NSFTV22	GG	NN	GG	AA	NN	GG
NSFTV23	GG	AA	GG	AA	NN	GG
NSFTV21	GG	AA	GG	AA	GG	AA
NSFTV26	GG	AA	GG	AA	AA	GG
NSFTV27	GG	AA	GG	AA	AA	GG
NSFTV25	GG	AA	GG	AA	AA	GG
NSFTV629	GG	AA	GG	AA	AA	GG
NSFTV176	GG	AA	GG	AA	AA	GG
NSFTV16	GG	AA	GG	AA	GA	GG
NSFTV90	GG	AA	GG	AA	GG	AA
NSFTV218	GG	AA	GG	AA	AA	GG
NSFTV350	GG	AA	GG	AA	AA	GG
NSFTV353	GG	NN	GG	AA	GG	AA
NSFTV352	GG	AA	GG	AA	AA	GG
NSFTV214	GG	AA	GG	AA	AA	GG
NSFTV215	GG	AA	GG	AA	AA	GG
NSFTV195	GG	AA	GG	AA	AA	GG
NSFTV217	GG	AA	GG	AA	AA	GG
NSFTV359	GG	AA	GG	AA	GG	AA
NSFTV618	GG	AA	GG	AA	AA	GG
NSFTV116	GG	AA	GG	AA	AA	GG
NSFTV296	GG	AA	CC	AA	GG	AA
NSFTV297	GG	AA	CC	AA	GG	AA
NSFTV292	GG	AA	CC	AA	GG	AA
NSFTV293	GG	AA	GG	AA	GG	AA
NSFTV299	GG	AA	GG	GG	GG	AA
NSFTV616	AA	AA	GG	AA	GG	AA
NSFTV209	GG	AA	GG	GG	GG	AA
NSFTV58	GG	GG	GG	AA	GG	AA
NSFTV57	GG	AA	GG	GG	GG	AA
NSFTV56	GG	AA	GG	AA	AA	GG
NSFTV204	GG	GG	CC	AA	GG	AA
NSFTV203	GG	AA	GG	GG	GG	AA
NSFTV51	GG	AA	GG	AA	AA	GG
NSFTV284	GG	GG	GG	GG	GG	AA
NSFTV320	GG	AA	GG	AA	GG	AA
NSFTV321	GG	GG	GG	AA	GG	AA
NSFTV128	GG	AA	GG	AA	AA	GG
NSFTV165	GG	AA	GC	AA	AA	GG
NSFTV324	GG	AA	GG	AA	GG	AA
NSFTV326	GG	AA	GG	AA	GG	AA
NSFTV328	GG	AA	GG	AA	GG	AA
NSFTV120	GG	AA	GG	AA	AA	GG
NSFTV121	GG	GG	GG	AA	GA	GG
NSFTV124	GG	AA	GG	AA	GA	GG
NSFTV129	GG	AA	GG	GG	GG	AA
NSFTV285	GG	AA	GG	AA	AA	GG
NSFTV341	GG	AA	GG	GG	GG	AA
NSFTV283	GG	AA	GG	AA	GA	GG
NSFTV160	GG	AA	GG	AA	NN	GG
NSFTV201	GG	AA	GG	AA	AA	GG
NSFTV53	GG	AA	GG	AA	NN	GG
NSFTV288	GG	NN	GG	AA	GG	AA
