# Supplementary material for: UDP-glucosyltransferase OsUGT75A promotes submergence tolerance during rice seed germination
Source: Nat Commun. 2023 Apr 21;14:2296. doi: 10.1038/s41467-023-38085-5 (PMC10121563; doi:10.1038/s41467-023-38085-5)
Supplement: Supplementary file 7 — Supplementary Data 4 [file 41467_2023_38085_MOESM7_ESM.xlsx]

## Sheet: Sheet1
Supplementary Data 4. Comparison of SNP diversity of OsUGT75A in the currently cultivated japonica and indica in China
Accessions		Promoter region															Coding region									Haplotype
		14851546	14851421	14850850	14850712	14850491	14850439	14850399	14850366	14850291	14850054	14850049	14850048	14850045	14849949	14849791	14849693	14849390	14849222	14849137	14849038	14848740	14848420	14848400	14848327
Japonica	Nipponbare	T	G	G	T	G	G	T	G	T	C	G	T	T	T	A	C	C	T	A	A	C	C	C	A	Hap 1
	Zhegeng152	T	G	G	T	G	G	T	G	T	C	G	T	T	T	A	C	C	T	A	A	C	C	C	A
	Zhegeng99	T	G	G	T	G	G	T	G	T	C	G	T	T	T	A	C	C	T	A	A	C	C	C	A
	Xiushui14	T	G	G	T	G	G	T	G	T	C	G	T	T	T	A	C	C	T	A	A	C	C	C	A
	Jia67	T	G	G	T	G	G	T	G	T	C	G	T	T	T	A	C	C	T	A	A	C	C	C	A
	Zhegeng100	T	G	G	T	G	G	T	G	T	C	G	T	T	T	A	C	C	T	A	A	C	C	C	A
	Chunjiang157	T	G	G	T	G	G	T	G	T	C	G	T	T	T	A	C	C	T	A	A	C	C	C	A
	Zhehugeng25	T	G	G	T	G	G	T	G	T	C	G	T	T	T	A	C	C	T	A	A	C	C	C	A
	Nangeng9108	T	G	G	T	G	G	T	G	T	C	G	T	T	T	A	C	C	T	A	A	C	C	C	A
	HuLRR18	T	G	G	T	G	G	T	G	T	C	G	T	T	T	A	C	C	T	A	A	C	C	C	A
	Zhefugeng83	T	G	G	T	G	G	T	G	T	C	G	T	T	T	A	C	C	T	A	A	C	C	C	A
	Xiushui134	T	G	G	T	G	G	T	G	T	C	G	T	T	T	A	C	C	T	A	A	C	C	C	A
	Jiahe218	C	C	A	C	T	A	T	A	N	G	A	C	C	N	A	C	C	G	G	G	T	T	C	C	Hap 2
	Jiahe239	C	C	A	C	T	A	T	A	N	G	A	C	C	N	A	C	C	G	G	G	T	T	C	C
	Huayu5505	T	G	G	T	G	G	T	G	T	C	G	T	T	T	A	C	C	T	A	A	C	C	C	A	Hap 1
	Changgeng729	T	G	G	T	G	G	T	G	T	C	G	T	T	T	A	C	C	T	A	A	C	C	C	A
	Nongda128	T	G	G	T	G	G	T	G	T	C	G	T	T	T	A	C	C	T	A	A	C	C	C	A
	Chunyang718	C	C	G	T	G	G	T	G	T	C	G	T	T	T	A	C	C	T	A	A	C	C	C	A
	Changle520	T	C	G	T	G	G	T	G	T	C	G	T	T	T	A	C	C	T	A	A	C	C	C	C
	Nongda158	T	G	G	T	G	G	T	G	T	C	G	T	T	T	A	C	C	T	A	A	C	C	C	A
	Yuanxiang518	C	C	A	C	T	A	T	A	N	G	A	C	C	N	A	C	C	G	G	G	T	T	C	C	Hap 2
	Changgeng735	C	C	A	C	T	A	T	A	N	G	A	C	C	N	A	C	C	G	G	G	T	T	C	C
	Changgeng516	C	C	A	C	T	A	T	A	N	G	A	C	C	N	A	C	C	G	G	G	T	T	C	C
	Changgeng817	C	C	A	C	T	A	T	A	N	G	A	C	C	N	A	C	C	G	G	G	T	T	C	C
Indica	Huahang31	C	C	A	C	T	A	T	A	N	C	A	C	C	N	A	C	C	G	G	G	T	T	C	C	Hap 2
	9311	C	C	A	C	T	A	T	A	N	C	A	C	C	N	A	C	C	G	G	G	T	T	C	C
	Hefengsimiao	C	C	A	C	T	A	T	A	N	C	A	C	C	N	A	C	C	G	G	G	T	T	C	C
	Yuenongsimiao	C	C	A	C	T	A	G	A	N	C	A	C	C	N	G	T	T	G	G	G	T	T	A	C
	Yuebiao5hao	C	C	A	C	T	A	G	A	N	C	A	C	C	N	G	T	T	G	G	G	T	T	A	C
	Nanjingxiangzhan	C	C	A	C	T	A	G	A	N	C	A	C	C	N	G	T	T	G	G	G	T	T	A	C
	Lvyinzhan	C	C	A	C	T	A	G	A	N	C	A	C	C	N	G	T	T	G	G	G	T	T	A	C
	Huanghuazhan	C	C	A	C	T	A	G	A	N	C	A	C	C	N	G	T	T	G	G	G	T	T	A	C
	Huahangsimiao	C	C	A	C	T	A	G	A	N	C	A	C	C	N	G	T	T	G	G	G	T	T	A	C
