# Supplementary material for: UDP-glucosyltransferase OsUGT75A promotes submergence tolerance during rice seed germination
Source: Nat Commun. 2023 Apr 21;14:2296. doi: 10.1038/s41467-023-38085-5 (PMC10121563; doi:10.1038/s41467-023-38085-5)
Supplement: Supplementary file 8 — Supplementary Data 5 [file 41467_2023_38085_MOESM8_ESM.xlsx]

## Sheet: Sheet1
Supplementary Data 5. The primer pairs used in this study
Primer name	Sequence (5’–3’)	Purpose
OsActin-F	AGGAAGGCTGGAAGAGGACC	qRT-PCR
OsActin-R	CGGGAAATTGTGAGGGACAT
OsUGT75A-F	GCGTACTTCTTCTGGACCATGC
OsUGT75A-R	GCCGTGGAAGTAATGGTAGTAGAC
OsJAZ1-F	GCTGTTAAGCCCCCTGTGAT
OsJAZ1-R	CTAGGAAGCGCTGAAGGGAG
OsJAZ2-F	CATCTTCTACAACGGCCGGA
OsJAZ2-R	CCGAAATTTCCTTGGCTCGC
OsJAZ3-F	AGCCGATTCCAGTAGCAACC
OsJAZ3-R	GGTATGGCGCAACACTTGAC
OsJAZ6-F	AGATGGCCAGCAAGAGTTCC
OsJAZ6-R	GCTGGTACAGCAGACACCTT
OsJAZ7-F	TCGCGCGAATGCTTCTGATA
OsJAZ7-R	AAGCCTGGTATGGCGTCTTT
OsJAZ8-F	AGGCTCAACAGCTGACCATC
OsJAZ8-R	CAATCGGCAGATCGGGAAGA
OsJAZ10-F	CCCGTCAAATCCCACGACTC
OsJAZ10-R	AACAAAACGCGGCTTCTCTTC
OsJAZ12-F	GGCTCGGGCTCTGAAGATTT
OsJAZ12-R	AGAACTCTTTGGGTTTGGGC
OsABI3-F	CCCAGATCATCCAGAATCCCC
OsABI3-R	AGGTTCTTGTCCGTCTTCGC
OsABI5-F	AACTCCTTGTGTGAGCCAGG
OsABI5-R	CGGTAGCGGCAAGGAAAATG
OsEM1-F	AGGAAGGGTACCGCGAGATG
OsEM1-R	GGTCTTGTACTTGGACTCGTCG
OsABA8ox1-F	AAGTGCTACCTCTGTTCCGC
OsABA8ox1-R	CCTGTACTTGGTTGCGAGGT
OsABA8ox2-F	GCGAGACGCTCCAGCTCTA
OsABA8ox2-R	GGGCACCCCAGCAGATTC
OsABA8ox3-F	TCCAGCGACGAGGTTGAGTA
OsABA8ox3-R	AACCATCTGTTTCCACACTGACA
crispr-OsUGT75A-F	CGGCGCAGGGGCAGATCAC	Mutant identification
crispr-OsUGT75A-R	GCACCGCTCGGGCTGGAAC
Crispr-OsJAZ6-F	TCAGACTTAGTGGGCTCGCA
Crispr-OsJAZ6-R	GAACAGGTTTCGGGGCATTG
Crispr-OsJAZ7-F	CTCTCCTTGCTTATAAACGCTCG
Crispr-OsJAZ7-R	AACCTATTGAGGCACTTACAGC
Crispr-OsABI3-F	CTCAGTAACTGCACCCACCTCCACA
Crispr-OsABI3-R	GCGTCCTCTATCATCATGCCAACG
Crispr-OsABI5-F	AGGTCACCGATGATCAAGAGG
Crispr-OsABI5-R	ATGTGTCATGGCACTCATCCC
SSR-F	AGCAAGACTTGTTTTAGATCCGA	Simple sequence repeat marker
SSR-R	ATGCCGGTACTTAGAGTCGC
OsUGT75A-Promoter-F	GATTACGAATTCGAGCTCGGTACCTTCGAATGGAGAGAGCACCT	Promoter-GUS construction
OsUGT75A-Promoter-R	GAAAAGTTCTTCTCCTTTACTAGTCTCCTCCCTCCCTCTACCG
62SK-OsABI3-F	CCGCTCTAGAACTAGTGGATCCATGGACGCCTCCGCCGG	pGREENII 62-SK
62SK-OsABI3-R	ATCGATAAGCTTGATATCGAATTCTCAGATGCTAACCGCCATCTGG
62SK-OsABI5-F	CCGCTCTAGAACTAGTGGATCCATGGCATCGGAGATGAGCAA
62SK-OsABI5-R	ATCGATAAGCTTGATATCGAATTCTCACCACATGCAGCTGCCGCT
62SK-OsJAZ6-F	CCGCTCTAGAACTAGTGGATCCATGGCTTCCGCGAAATCCG
62SK-OsJAZ6-R	ATCGATAAGCTTGATATCGAATTCTCATTGGCTCGATTCCTGCCG
62SK-F-BamHI-OsJAZ7	CCGCTCTAGAACTAGTGGATCCATGGCGGCTTCCGCGAG
62SK-R-EcoRI-OsJAZ7	ATCGATAAGCTTGATATCGAATTCTCATTGGCCGCGTTCTAT
pOsEM1-F	GGTGAATGGGAGCTTTCGGA	Promoter
pOsEM1-R	CTAGCCTGACGTACGCTGC
KpnI-pG-F-OsEM1	CTATAGGGCGAATTGGGTACCGGTGAATGGGAGCTTTCGGA	pGreenII 0800-LUC
BamHI-pG-R-OsEM1	CGCTCTAGAACTAGTGGATCCTGCCAAACACTAGTTAGCTAGCCTGACGTACGCTGC
P2YC-F-PacI-OsABI3	CATTTACGAACGATAGTTAATTAAATGGACGCCTCCGCCGG	p2YC
P2YC-R-PacI-OsABI3	CACTGCCACCTCCTCCACTAGTGATGCTAACCGCCATCTGG
P2YC-F-PacI-OsABI5	CATTTACGAACGATAGTTAATTAAATGGCATCGGAGATGAGCAA
P2YC-R-PacI-OsABI5	CACTGCCACCTCCTCCACTAGTCCACATGCAGCTGCCGCT
P2YN-F-PacI-OsJAZ6	CATTTACGAACGATAGTTAATTAAATGGCTTCCGCGAAATCCG	p2YN
P2YN-R-PacI-OsJAZ6	CACTGCCACCTCCTCCACTAGTTTGGCTCGATTCCTGCCG
P2YN-F-PacI-OsJAZ7	CATTTACGAACGATAGTTAATTAAATGGCGGCTTCCGCGAG
P2YN-R-PacI-OsJAZ7	CACTGCCACCTCCTCCACTAGTTTGGCCGCGTTCTAT
pGEX6P-GST-OsUGT75A-F	GTTCCAGGGGCCCCTGGGATCCATGCATTTCTTGATCGTGTCGG	pGEX6P
pGEX6P-GST-OsUGT75A-R	CTCGAGTCGACCCGGGAATTCTTAACTCTGCCCTGCTTGCTTT
pGEX6P-GST-BamHI-OsABI3	GTTCCAGGGGCCCCTGGGATCCATGGACGCCTCCGCCGG
pGEX6P-GST-EcoRI-OsABI3	CTCGAGTCGACCCGGGAATTCTCAGATGCTAACCGCCATCTGG
pGEX6P-GST-BamHI-OsABI5	GTTCCAGGGGCCCCTGGGATCCATGGCATCGGAGATGAGCAA
pGEX6P-GST-EcoRI-OsABI5	CTCGAGTCGACCCGGGAATTCTCACCACATGCAGCTGCCGCT
pMalc2X-MBP-OsJAZ6-EcoRI-F	TCGAGGGAAGGATTTCAGAATTCATGGCTTCCGCGAAATCCG	pMalc2X
pMalc2X-MBP-OsJAZ6-BamHI-R	TGCAGGTCGACTCTAGAGGATCCTCATTGGCTCGATTCCTGCCG
pMalc2X-MBP-OsJAZ7-EcoRI-F	TCGAGGGAAGGATTTCAGAATTCATGGCGGCTTCCGCGAG
pMalc2X-MBP-OsJAZ7-BamHI-R	TGCAGGTCGACTCTAGAGGATCCTCATTGGCCGCGTTCTAT
OsUGT75A-F	ATGCATTTCTTGATCGTGTCGG	CDS
OsUGT75A-R	TTAACTCTGCCCTGCTTGCTTT
OsABI3-F	ATGGACGCCTCCGCCGG
OsABI3-R	TCAGATGCTAACCGCCATCTGG
OsABI5-F	ATGGCATCGGAGATGAGCAA
OsABI5-R	TCACCACATGCAGCTGCCGCT
OsJAZ6-F	ATGGCTTCCGCGAAATCCG
OsJAZ6-R	TCATTGGCTCGATTCCTGCCG
OsJAZ7-F	ATGGCGGCTTCCGCGAG
OsJAZ7-R	TCATTGGCCGCGTTCTAT
AD-EcoRI-F-OsABI3	GCCATGGAGGCCAGTGAATTCATGGACGCCTCCGCCGG	pGADT7 vector
AD-BamHI -R-OsABI3	AGCTCGAGCTCGATGGATCCTCAGATGCTAACCGCCATCTGG
AD-EcoRI-F-OsABI5	GCCATGGAGGCCAGTGAATTCATGGCATCGGAGATGAGCAA
AD-BamHI -R-OsABI5	AGCTCGAGCTCGATGGATCCTCACCACATGCAGCTGCCGCT
BD-EcoRI-F-OsJAZ6	GCCATGGAGGCCGAATTCATGGCTTCCGCGAAATCCG	pGBKT7 vector
BD-BamHI-R-OsJAZ6	CTGCAGGTCGACGGATCCTCATTGGCTCGATTCCTGCCG
BD-EcoRI-F-OsJAZ7	GCCATGGAGGCCGAATTCATGGCGGCTTCCGCGAG
BD-BamHI-R-OsJAZ7	CTGCAGGTCGACGGATCCTCATTGGCCGCGTTCTAT
