# Supplementary material for: UDP-glucosyltransferase OsUGT75A promotes submergence tolerance during rice seed germination
Source: Nat Commun. 2023 Apr 21;14:2296. doi: 10.1038/s41467-023-38085-5 (PMC10121563; doi:10.1038/s41467-023-38085-5)
Supplement: Supplementary file 10 — Source Data [file 41467_2023_38085_MOESM10_ESM.xlsx]

## Sheet: Fig.1
Fig.1d
Publicly available gene expression data
	1 h	3 h	12 h	24 h	48 h	72 h	96 h
LOC_Os11g25890	-0.198738	0	0	0	0	0	0
LOC_Os11g25900	0	0	0	0	0	0	0
LOC_Os11g25910	0	0	0	0	0	0	0
LOC_Os11g25920	0.0640871	0.111153	0.145854	-0.0714741	0.961946	-0.616502	-1.10023
LOC_Os11g25970	0	-0.071534	0	0	0	0	0
LOC_Os11g25980	0.165415	-0.027431	-0.198077	-0.204278	-0.199912	-0.36928	-0.482397
LOC_Os11g25990	-0.0373672	0.10734	1.79558	1.86641	2.59083	2.5216	2.77492
LOC_Os11g26020	0	0	0	0	0	0	0
LOC_Os11g26030	0.220726	0.185513	-0.427495	-0.322413	-0.20978	0.140527	-0.011977
Fig.1j
Coleoptile lengths (cm)
	6 d				7 d
	Koshihikari	Kasalath	NIL		Koshihikari	Kasalath	NIL
plant 1	3	2.3	2.8		4.4	3.5	1.7
plant 2	2.5	2.6	2		3.3	3.1	1.3
plant 3	2.6	2.9	1.6		2.8	2.3	1.4
plant 4	2.9	2.7	2.5		4	2.6	3.6
plant 5	2.5	2.5	1.9		3.5	3	3.1
plant 6	2.8	2.2	2.2		3.3	3.2	3.7
plant 7	1.5	1.8	2.6		3.1	1.6	1.7
plant 8	1.1	1.1	2.8		2.8	1.6	2.5
plant 9	1.1	0.7	1.5		3.3	1.8	2.5
plant 10	1.1	0.7	1		3.8	2.3	3.5
plant 11	3.9	0.6	0.7		1.8	2.1	2.4
plant 12	3.5	0.6	1.1		3.6	2.4	2.8
plant 13	3.2	0.5	0.6		4.1	2.2	3.4
plant 14	3.2	0.1	0.4		4.4	2.7	3.6

## Sheet: Fig.2
Fig.2b
Coleoptile lengths (cm)
	WT					Osugt75a-1					Osugt75a-2					Osugt75a-3
days	plant 1	plant 2	plant 3	plant 4	plant 5	plant 1	plant 2	plant 3	plant 4	plant 5	plant 1	plant 2	plant 3	plant 4	plant 5	plant 1	plant 2	plant 3	plant 4	plant 5
1 d	0	0	0	0	0	0	0	0	0	0	0	0	0	0	0	0	0	0	0	0
2 d	0	0	0	0	0	0	0	0	0	0	0	0	0	0	0	0	0	0	0	0
3 d	0.05	0.1	0.1	0.1	0.05	0	0	0	0	0	0	0	0	0	0	0	0	0	0	0
4 d	0.3	0.2	0.1	0.3	0.05	0	0	0	0	0	0	0	0	0	0	0	0	0	0	0
5 d	0.3	0.5	0.5	0.4	0.2	0	0	0	0	0	0	0	0	0	0	0	0	0	0	0
6 d	1.9	1.7	1.1	1.5	1.2	0.3	0.3	0	0	0	0.3	0.3	0	0	0	0.2	0.3	0	0	0
7 d	2.8	2.8	2.7	3	2.4	0.5	0.3	0.2	0	0	0.5	0.3	0.3	0	0	0.4	0.3	0.3	0	0
8 d	3.5	3.5	2.8	4	4	0.7	0.7	0.3	0	0	0.7	0.7	0.3	0	0	0.5	0.6	0.7	0	0
9 d	3.5	4	3.7	3.7	3.2	1	1	0.9	0.8	0	1	1.1	0.9	0	0	0.9	1	0.7	0	0
Fig.2d
Relative expression level
		OsUGT75A	OsActin	Relative expression	Average	SD
	WT	32.03	23.2895	0.874902	1.0094	0.0995962
		31.5695	23.5567	1.20389
		31.9121	23.2146	0.949413
	OE-1	27.9762	24.0153	24.4428	20.8662	2.12291
		28.1912	24.102	21.0591
		28.4919	24.1947	17.0966
	OE-2	28.0843	23.4502	14.4256	13.3929	0.528051
		28.2269	23.4008	13.0676
		28.2698	23.5028	12.6854
Fig.2e
Coleoptile lengths (cm)
	plant 1	plant 2	plant 3	plant 4	plant 5	plant 6	plant 7	plant 8	plant 9	plant 10	plant 11	plant 12	plant 13	plant 14	plant 15	plant 16	plant 17	plant 18	plant 19	plant 20	plant 21	plant 22	plant 23	plant 24	plant 25	plant 26
WT	4	3.5	2.7	2	0.9	1.1	0.9	0.8	0.8	1	0.6	0.7	1.9	2.6	3.4	2.8	1.8	1.6	2.1	1.8	2.1	0.8	0.9
OE-1	2	2.2	2.1	2.6	2.3	2.2	3.6	3.6	1	2.4	1.4	0.7	3.8	1.9	2.2	4.1	4.2	1.1	2.6	3.6	2.8	0.8
OE-2	2.6	2.2	3.3	3.3	4.4	3.8	2.4	1.2	4.5	3.5	3.3	1.5	1.9	1.6	3.1	2.5	2.9	2.6	2.7	3.6	1.7	1.8	1.7	0.8	0.9	1.2
Fig.2f
Relative expression level
		OsUGT75A	OsActin	Relative expression	Average	SD
Normal	0 h	33.5021	22.8208	0.662329	0.591172	0.170613
		34.815	22.4645	0.266589
		33.1514	22.5583	0.844598
	12 h	30.1312	21.9126	4.9049	4.0251	0.483724
		30.4496	22.2305	3.93361
		30.7309	22.2538	3.23679
	24 h	28.5825	20.9329	6.51966	5.62966	0.624601
		29.1414	20.7249	4.42556
		28.7159	21.3246	5.94375
	36 h	29.4006	21.5738	5.69505	5.52242	0.199809
		29.553	21.5581	5.124
		29.3872	21.7194	5.74822
	48 h	28.6683	18.4606	1.71836	1.82111	0.0909249
		28.4476	19.0243	2.00242
		28.6482	19.9836	1.74256
	60 h	29.0627	17.3377	0.416291	0.412281	0.0021102
		29.0797	17.4129	0.411417
		29.0877	17.7651	0.409136
	72 h	28.86	19.1498	1.78032	1.40128	0.261085
		29.0854	19.6136	1.52278
		29.8429	19.4334	0.900744
Submergence	0 h	32.7538	21.4775	0.578252	1.07248	0.255082
		31.6885	21.1322	1.21009
		31.4485	22.4015	1.4291
	12 h	29.1469	19.15	1.28777	1.33217	0.0319343
		29.0324	19.2065	1.39413
		29.1171	19.2992	1.31462
	24 h	28.7679	19.6066	2.25331	2.10818	0.0785115
		28.9517	19.5872	1.9837
		28.8781	19.7464	2.08754
	36 h	26.5584	18.2077	3.73321	3.56839	0.642754
		26.2603	17.9142	4.59004
		27.2067	18.375	2.38191
	48 h	26.5087	19.8793	8.35093	6.53741	0.911513
		27.0368	18.9383	5.79118
		27.1191	19.0147	5.47011
	60 h	25.4547	18.2567	8.07743	6.80031	0.799932
		25.662	18.1841	6.9962
		26.0552	18.0854	5.32731
	72 h	25.1153	18.7993	13.4891	12.5844	0.468514
		25.2434	18.3509	12.3433
		25.2936	18.5773	11.9209

## Sheet: Fig.3
Fig.3b,d
Coleoptile lengths (cm)
		H2O	5 μM ABA	5 μM JA	5 μM ABA+5 μM JA	10 μM ABA	10 μM JA	10 μM ABA+10 μM JA
WT	mean1	3.28	1.32	1.5625	0.92	1.4	0.7125	0.38
	mean2	3.52	1.61	0.842857	1.5	1.59	0.966667	0.27
	mean3	3.66	1.34	0.833333	0.588889	1.69	0.8	0.24
Osugt75a-1	mean1	0.5	0.12	0.15	0.08	0.061	0.06875	0.032
	mean2	0.8	0.13	0.2	0.065	0.102	0.157143	0.045
	mean3	0.88	0.1	0.183333	0.055	0.089	0.17	0.04
Osugt75a-2	mean1	0.58	0.06	0.083333	0.08	0.018	0.077778	0.023
	mean2	0.84	0.095	0.095	0.032	0.013	0.072222	0.019
	mean3	0.88	0.085	0.1625	0.045	0.068	0.133333	0.039
Osugt75a-3	mean1	0.62	0.145	0.233333	0.09	0.09	0.2	0.028
	mean2	0.86	0.15	0.15	0.1	0.13	0.1375	0.09
	mean3	0.94	0.135	0.266667	0.062	0.16	0.2125	0.048
Fig.3e-g
The contents of free ABA, JA, and JA-Ile in the germinating seeds
		WT			Osugt75a-1			Osugt75a-2			Osugt75a-3
ABA	6 h	27.8829	29.2647	27.1932	30.8447	33.5708	32.2974	33.2591	33.0747	31.9909	38.9289	32.2759	41.426
	12 h	29.3097	28.1915	27.7234	31.7429	33.9849	29.9401	49.1648	44.6777	42.8571	29.8327	29.9804	28.4687
	24 h	24.1709	25.5095	23.4727	26.7276	28.0307	28.946	50.2327	42.7773	46.0167	25.0712	29.2891	27.6181
	48 h	15.8572	13.3604	13.5193	22.6505	21.0139	21.2976	40.8461	41.6885	43.1484	22.633	24.0619	22.6326
JA	6 h	2.89273	3.40422	2.4982	6.40716	7.76401	6.43221	3.45474	3.7813	4.5216	4.08906	3.22537	3.95472
	12 h	3.54168	2.93972	2.98246	5.6372	4.7822	NA	3.45023	4.39122	2.98405	4.12111	4.75924	3.63805
	24 h	2.12149	2.24329	2.23712	3.15243	4.26485	3.38938	3.69278	2.50274	3.23836	3.42149	3.41322	3.59666
	48 h	1.55728	1.60353	1.90012	3.05139	2.83383	2.93348	2.39824	2.28821	2.20636	2.10751	2.23986	2.23906
JA-Ile	6 h	1.44327	1.6438	1.30673	2.34052	3.42075	2.62004	4.46755	4.4502	4.83034	3.03923	2.64044	3.43452
	12 h	1.69209	1.44713	1.48666	2.43117	2.12615	2.31593	2.84586	3.33692	2.58779	2.1772	2.00326	2.17014
	24 h	0.81143	0.92165	0.86367	2.31472	2.58252	2.26428	1.75424	1.28694	1.52168	1.14646	1.28738	1.23993
	48 h	0.74751	0.82982	0.86803	1.57461	1.10617	1.40559	1.91901	1.93405	2.1064	1.03682	1.11154	1.16872
Fig.3h-j
The contents of free ABA, JA, and JA-Ile in the developing coleoptile
		WT			Osugt75a-1			Osugt75a-2			Osugt75a-3
ABA	7 d	0.62601	0.79817	0.5926	8.80074	9.77481	8.84278	16.2243	16.8244	15.2574	9.10227	8.85382	8.99833
	9 d	0.43447	0.41283	0.44112	4.55648	4.59169	4.38582	6.56673	6.25864	6.35653	2.1577	2.13377	2.20861
JA	7 d	3.46274	3.26046	3.49009	9.94894	10.5906	10.5298	16.8072	16.4703	16.3471	14.8325	16.1969	17.4998
	9 d	2.06691	2.00225	1.88829	5.44168	5.2869	5.35528	11.6075	12.6891	12.6065	10.6198	11.1543	12.0967
JA-Ile	7 d	0.56586	0.6504	0.56836	2.07179	2.16112	2.38664	2.35416	2.29775	2.33114	2.16934	2.40285	2.44711
	9 d	0.58076	0.52964	0.52096	1.07957	1.09174	1.06491	1.48349	1.78766	1.61939	1.24588	1.3421	1.44979

## Sheet: Fig.4
Fig.4a
The GST-OsUGT75A fusion protein was quantified using bovine serum albumin protein standard (BSA)
Fig.4d
MS/MS Spectrum Peak List
	m/z	Abund
	89.0609	247.61
	133.085	141.53
	166.091	59.22
	210.118	90.38
	210.125	69.04
	395.22	65.31
	395.233	55.16
Fig.4e
ABA-Glu content	WT	NA	43.7668	42.3297
	Osugt75a-1	32.7956	30.0142	25.054
	Osugt75a-2	31.9921	27.0319	28.3763
	Osugt75a-3	37.4159	36.9832	30.6787
Fig.4f
Relative JA-Glu content	WT	1.01497	0.949206	1.03582
	Osugt75a-1	0.630139	0.56281	0.631421
	Osugt75a-2	0.420037	0.649418	0.652322
	Osugt75a-3	0.408312	0.642765	0.029772

## Sheet: Fig.5
Fig.5e,f
Pull-down assays.
Uncropped image of blot shown in Fig.5e,f
Fig.5g,h
Pull-down assays.
Uncropped image of blot shown in Fig.5g,h

## Sheet: Fig.6
Fig. 6b
Transient dual-luciferase reporter assays
	mean 1	mean 2	mean 3	mean 4
1: 62SK+OsEM1pro-LUC	0.0461	0.1256	0.0471	0.0422
2: 62SK-OsABI3+OsEM1pro-LUC	0.4759	0.5802	0.51	0.5462
3: 62SK-OsABI3+62SK-OsJAZ6+OsEM1pro-LUC	0.3413	0.4443	0.4593	0.3211
4: 62SK-OsABI3+62SK-OsJAZ7+OsEM1pro-LUC	0.3309	0.2388	0.3288	0.3105
5: 62SK-OsJAZ6+OsEM1pro-LUC	0.0464	0.042	0.065	0.0465
6: 62SK-OsJAZ7+OsEM1pro-LUC	0.0765	0.0908	0.0552	0.0462
Fig. 6c
Transient dual-luciferase reporter assays
	mean 1	mean 2	mean 3	mean 4
1: 62SK+OsEM1pro-LUC	0.0461	0.1256	0.0471	0.0422
2: 62SK-OsABI5+OsEM1pro-LUC	2.8782	3.504	3.256	3.1224
3: 62SK-OsABI5+62SK-OsJAZ6+OsEM1pro-LUC	0.5632	0.3333	0.4318	0.3726
4: 62SK-OsABI5+62SK-OsJAZ7+OsEM1pro-LUC	0.5349	0.5504	0.364	0.4122
5: 62SK-OsJAZ6+OsEM1pro-LUC	0.0464	0.042	0.065	0.0465
6: 62SK-OsJAZ7+OsEM1pro-LUC	0.0765	0.0908	0.0552	0.0462
Fig. 6e
Coleoptile lengths (cm)
	plant 1	plant 2	plant 3	plant 4	plant 5	plant 6	plant 7	plant 8	plant 9	plant 10	plant 11	plant 12	plant 13	plant 14	plant 15	plant 16
WT(Nip)	2.6	1.1	1.9	1.5	3.2	1.8	3	3.3	3.1	1.1	2.8	2.7	2.6	3	3.3	1.1
Osugt75a-1	1.1	0.1	0.5	0.3	0.05	0.1	0.1	0.05	0.2	0.15	0	0	0.15	0.1	0.3	0.05
Osugt75a-2	0.9	0.2	0.15	0.1	0.3	0.3	0.4	0.1	0.05	0.1	0.1	0.05	0	0	0	0
Osjaz7	0.6	0.5	1.6	0.5	1.6	1.9	2	0.7	0.3	0.1	0.15	0.05	0.1	0.1	0.2	0.15
WT(ZH11)	1.6	1.5	1.6	1.7	2.7	1.8	2.6	2.9	1.4	2.1	3.2	2.9	2.1	1	1.6	0.8
Osjaz6	1.4	1	1.3	0.5	0.8	0.4	0.5	0.7	0.3	0.1	0.3	0.1	0.1	1.9	0.1	0.1
Osabi3	1.7	1.9	2.2	2.5	2.6	2.8	2.9	2.3	3.8	3.7	3.5	1.7	3	3.3	3.4	1.7

## Sheet: Fig.7
Fig. 7d
The development of a simple sequence repeat marker for OsUGT75A
Fig. 7f
Relative expression level
		OsUGT75A	OsActin	Relative expression	Average	SD
	WT	34.3448	19.0801	1.02019	1.00013	0.0114409
		34.4019	19.0258	0.980563
		34.3741	18.4419	0.999644
	UGT75A-OE-3	34.1205	19.335	1.88591	2.44747	0.287797
		33.6468	19.5147	2.61891
		33.5311	19.6845	2.83759
	UGT75A-OE-7	32.8806	19.057	3.24876	2.81494	0.221833
		33.2484	19.1283	2.51761
		33.1591	18.983	2.67844
Fig. 7g
Coleoptile lengths (cm)
		plant 1	plant 2	plant 3	plant 4	plant 5	plant 6	plant 7	plant 8	plant 9	plant 10	plant 11	plant 12	plant 13	plant 14	plant 15	plant 16	plant 17	plant 18	plant 19	plant 20
	WT	1.8	0.8	1.1	1.9	1.2	1.8	0.8	0.9	1.7	1.7	1.4	1.7	0.8	0.9	2.6	2.4	2.7	1.1	1.2	0.8
	UGT75A-OE-3	2.3	1.8	2.5	2.4	2.5	2.4	2.2	2	1.6	1.1	3	2.4	2.2	2	2.5	2.2	1.5	0.8	0.9	2.3
	UGT75A-OE-7	2.4	2.9	3.2	2.7	2.4	2.7	2.1	2.6	0.9	1.3	4	2.2	2.9	2.9	2.4	1.8	2.4	2.2	2.9	2.1

## Sheet: Supplementary Figure 5
Supplementary Fig. 5b,d
Coleoptile lengths (cm)
	WT						Osugt75a-1					Osugt75a-2					Osugt75a-3
		plant 1	plant 2	plant 3	plant 4	plant 5	plant 1	plant 2	plant 3	plant 4	plant 5	plant 1	plant 2	plant 3	plant 4	plant 5	plant 1	plant 2	plant 3	plant 4	plant 5
2 cm	1 d	0	0	0	0	0	0	0	0	0	0	0	0	0	0	0	0	0	0	0	0
	2 d	0	0	0	0	0	0	0	0	0	0	0	0	0	0	0	0	0	0	0	0
	3 d	0.2	0.12	0.1	0.2	0.2	0	0	0	0	0	0	0	0	0	0	0	0	0	0	0
	4 d	0.3	0.2	0.2	0.3	0.2	0	0	0	0	0	0	0	0	0	0	0	0	0	0	0
	5 d	0.3	0.3	0.3	0.2	0.2	0	0	0	0	0	0	0	0	0	0	0	0	0	0	0
	6 d	0.4	0.2	0.4	0.5	0.4	0.1	0.1	0	0	0	0.1	0.2	0	0	0	0.1	0	0	0	0
	7 d	1.5	1.1	1	1.2	1	0.3	0.2	0.2	0	0	0.2	0.2	0.2	0	0	0.2	0.2	0	0	0
	8 d	1.8	1.9	1.5	2	2	0.6	0.5	0.4	0	0	0.4	0.3	0.5	0.3	0	0.4	0.3	0.3	0	0
	9 d	1.8	2.1	2.2	2.1	1.7	0.6	0.7	0.6	0	0	0.6	0.5	0.7	0.7	0	0.6	0.6	0.7	0	0
6 cm	1 d	0	0	0	0	0	0	0	0	0	0	0	0	0	0	0	0	0	0	0	0
	2 d	0	0	0	0	0	0	0	0	0	0	0	0	0	0	0	0	0	0	0	0
	3 d	0.1	0.15	0.05	0.1	0.12	0	0	0	0	0	0	0	0	0	0	0	0	0	0	0
	4 d	0.3	0.2	0.2	0.2	0.2	0	0	0	0	0	0	0	0	0	0	0	0	0	0	0
	5 d	0.4	0.4	0.4	0.3	0.2	0	0	0	0	0	0	0	0	0	0	0	0	0	0	0
	6 d	1.1	1	1.7	1	0.8	0.2	0.3	0.3	0	0	0.3	0.2	0.2	0	0	0.2	0.2	0	0	0
	7 d	2	1.6	2.1	1.8	1.9	0.3	0.4	0.2	0	0	0.3	0.3	0.3	0	0	0.3	0.2	0	0	0
	8 d	2.1	2.9	2.8	3.2	3	0.5	0.5	0.9	0.5	0	0.5	0.5	0.9	0.5	0	0.8	0.4	0.5	0	0
	9 d	3.2	3	3.3	3.5	3.5	0.7	1.1	0.8	1.2	0	0.8	0.8	0.8	0.9	0	0.8	0.6	0.7	0	0

## Sheet: Supplementary Figure 6
Supplementary Fig. 6a-l
	WT			Osugt75a-1			Osugt75a-2			Osugt75a-3
ABA	11.1	15.1	11.1	32.4	32.9	38.6	17.8	21.8	18.9	23.5	24.2	25.6
JA	1.24	1.01	1.16	1.74	1.76	1.35	1.55	1.41	NA	1.4	1.4	1.42
JA-Ilu	0.51	0.52	0.33	0.84	0.96	0.75	0.84	1.1	0.89	0.87	0.8	1.04
GA19	0.85	0.71	0.87	0.81	NA	0.69	1.02	0.72	0.68	0.71	0.82	0.73
GA24	2.86	2.84	2.82	2.71	2.8	2.71	2.8	2.71	2.7	2.6	2.71	2.61
ACC	67.4	76.8	79.5	70.8	69.2	83.7	71.5	70.6	79	61.8	68.3	68.7		1
ICA	27	33.3	31.9	34.5	40.5	34.7	28.7	33.9	19.1	24.7	31.7	33.8
IAA	1.3	1.3	1.32	1.48	1.3	1.47	1.25	1.67	1.38	1.17	1.21	1.4
IPA	2.63	1.09	2.51	1.86	1.45	1.73	1.08	1.11	0.98	0.83	1.67	1.48
cZ	0.48	0.4	0.38	0.56	0.5	0.62	0.57	0.56	0.24	0.36	0.36	0.46
tZ	0.03	0.01	0.03	0.06	0.02	0.01	0.03	0.05	NA	0.01	0.02	0.02
IP	0.12	0.06	0.05	0.03	0.03	0.08	0.07	0.11	0.01	0.03	0.01	0.08

## Sheet: Supplementary Figure 7
Supplementary Fig. 7b
Coleoptile lengths (mm)
		H2O	5 μM GA3	10 μM GA3
WT	mean1	2	2.7	1.93333
	mean2	2.19231	2.83077	2.53571
	mean3	2.37143	2.66923	2.51667
Osugt75a-1	mean1	0.58	0.113333	0.464286
	mean2	0.485714	0.471429	0.22
	mean3	0.24	0.535714	0.535714
Osugt75a-2	mean1	0.182143	0.223333	0.35
	mean2	0.467857	0.306667	0.45
	mean3	0.342857	0.338462	0.319231
Osugt75a-3	mean1	0.4	0.453846	0.064286
	mean2	0.357143	0.461538	0.578571
	mean3	0.293333	0.226667	0.685714
Supplementary Fig. 7c
Coleoptile lengths (cm)
		H2O	5 μM ETH	10 μM ETH
WT	mean1	2	2.52857	2.07692
	mean2	2.19231	2.01429	2.08461
	mean3	2.37143	2.35833	2.15
Osugt75a-1	mean1	0.58	0.264286	0.153333
	mean2	0.485714	0.483333	0.446667
	mean3	0.24	0.5	0.461538
Osugt75a-2	mean1	0.182143	0.380769	0.2
	mean2	0.467857	0.138462	0.242308
	mean3	0.342857	0.176923	0.301538
Osugt75a-3	mean1	0.4	0.333333	0.243333
	mean2	0.357143	0.478571	0.213333
	mean3	0.293333	0.263333	0.46

[truncated: 5 more sheets: Supplementary Figure 8, Supplementary Figure 9, Supplementary Figure 12, Supplementary Figure 13, Supplementary Figure 16]
